# Supplementary material for: A comprehensive wireless neurological and cardiopulmonary monitoring platform for pediatrics
Source: PLOS Digit Health. 2023 Jul 6;2(7):e0000291. doi: 10.1371/journal.pdig.0000291 (PMC10325120; doi:10.1371/journal.pdig.0000291)
Supplement: S1 Table — EEG analysis timestamps, alpha-delta ratios, and automated spike counts for 30 subject validation study cohort. (XLSX) [file pdig.0000291.s001.xlsx]

## Sheet: ValidationEEGTimestamps
ID	EEG Duration	Awake timestamp	Asleep timestamp
P001	3h20m	1h0m	2h0m
P002	3h20m	0h30m	n/a
P003	3h50m	1h05m	n/a
P004	2h15m	0h30m	1h20m
P005	2h50m	1h02m	1h51m
P006	3h14m	1h40m	n/a
P007	4h24m	2h39m	3h50m
P008	1h10m	52m	20m
P009	1h45m	22m	40m
P010	3h30m	27m, 1h	1h30m
P011	3h40m	32m	n/a
P012	3h30m	39m	n/a
P013	1h35m	30m	58m
P014	34m	1m	n/a
P015	2h30m	20m	1h10m
P016	2h40m	0h45m	0h30m
P017	3h45m	2h30m	12m
P018	3h35m	5m	35m
P019	3h55m	10m	29m51s
P020	2h10m	45m	n/a
P021	3h20m	5m	2h20m
P022	1h55m	0h30m	1h02m
P023	3h40m	2m	n/a
P024	4h02m	55m	2h20m
P025	2h55m	1h30m	2h0m
P026	3h0m	22m	2h14m
P027	3h43m	45m	3h15m
P028	3h10m	36m	n/a
P029	3h30m	2h17m	17m
P030	2h25m	1h25m	22m

## Sheet: AlphaDeltaRatios
ID	ANNE	Natus
P001	0.0335	0.0388
P005	0.00741	0.00685
P007	0.179	0.142
P009	0.049	0.0521
P010	0.0878	0.0848
P011	0.00667	0.0067
P013	0.1826	0.1766
P015	0.1153	0.1092
P016	0.028	0.0286
P017	0.3654	0.3016
P018	0.07979	0.0939
P019	0.1194	0.1275
P021	0.5109	0.5327
P024	0.0918	0.0935
P026	0.04103	0.04023
P029	0.0188	0.0185
P030	0.07467	0.07583

## Sheet: AutomatedSpikeCounts
ID	ANNE	Natus
P005	15035	14821
P010	187	207
P011	90	111
P013	241	170
P015	153	225
P019	546	796
P023	983	897
P024	93	91
P025	33	31
P026	2442	2170
P030	130	136
